# Supplementary material for: Biochar combined with organic and inorganic fertilizers promoted the rapeseed nutrient uptake and improved the purple soil quality
Source: Front Nutr. 2022 Sep 14;9:997151. doi: 10.3389/fnut.2022.997151 (PMC9515580; doi:10.3389/fnut.2022.997151)
Supplement: Supplementary file 1 [file Table_1.XLSX]

## Sheet: root
	length	B0			B1			B2
	Vegetatif stage	232.24	294.16	193.48	337.68	302.16	375.13	346.74	248.59	376.59
	Bud stage	580.6	632.56	513.49	1411.39	1384.16	1432.16	1686.31	1560.46	1854.64
	Flowering stage	1274.49	1256.46	1534.49	2135.73	2064.49	2315.15	2028.95	1972.16	2315.15
	Maturity stage	2050.15	2034.34	2063.16	2648	2315.19	2551.34	2625.81	2843.16	2536.49
	diamter	B0			B1			B2
	Vegetatif stage	0.81	0.75	0.86	0.67	0.71	0.6	0.72	0.77	0.66
	Bud stage	0.68	0.63	0.72	0.58	0.65	0.52	0.55	0.5	0.61
	Flowering stage	0.6	0.65	0.51	0.58	0.62	0.54	0.55	0.62	0.49
	Maturity stage	0.46	0.52	0.4	0.49	0.61	0.38	0.48	0.52	0.39
	area	B0			B1			B2
	Vegetatif stage	56.33	53.16	60.18	70.53	61.64	76.54	77.2	70.48	82.16
	Bud stage	112.26	104.64	134.15	252.67	232.49	275.16	293.48	315.26	285.47
	Flowering stage	236.25	224.46	251.13	390.16	384.45	962.84	354.25	361.47	341.87
	Maturity stage	230.06	235.15	228.46	384	345.3	405.26	395.84	357.49	423.46
	volume	B0			B1			B2
	Vegetatif stage	1.12	1.02	1.3	1.19	1.03	1.39	1.38	1.15	1.52
	Bud stage	1.76	1.51	2.01	3.61	4.24	3.62	4.11	3.49	4.97
	Flowering stage	3.52	2.94	4.11	5.54	6.1	5.22	4.96	5.62	4
	Maturity stage	3.41	2.99	4.09	4.63	5.29	4.07	4.79	4.97	4.62

## Sheet: NPK in pod
Treatment	N Plant (g/kg)					Treatment	P Plant (g/kg)					Treatment	K Plant (g/kg)					Treatment	Oleic Acid								B0F1M0	63.16
	Pod						Pod						Pod														B0F1M0	64.12
B0F1M0	54.3					B0F1M0	3.46					B0F1M0	18.64					B0F1M0	63.16
B0F1M0	52.6					B0F1M0	3.67					B0F1M0	19.4					B0F1M0	64.12
B0F1M0	56.9					B0F1M0	2.99					B0F1M0	18.9					B0F1M0	62.1
B0F1M1	53.73					B0F1M1	3.37					B0F1M1	18.7					B0F1M1	64.953
B0F1M1	54.94					B0F1M1	3.74					B0F1M1	19.4					B0F1M1	66.25
B0F1M1	55.94					B0F1M1	3.01					B0F1M1	18.67					B0F1M1	66.84
B0F2M0	57.61					B0F2M0	3.61					B0F2M0	19.34					B0F2M0	66.44
B0F2M0	60.48					B0F2M0	3.8					B0F2M0	19					B0F2M0	68.25
B0F2M0	60.81					B0F2M0	3.54					B0F2M0	21.75					B0F2M0	65.17
B0F2M1	62.16					B0F2M1	3.93					B0F2M1	23.13					B0F2M1	69.84
B0F2M1	64.87					B0F2M1	3.6					B0F2M1	25					B0F2M1	67.81
B0F2M1	63.64					B0F2M1	3.94					B0F2M1	21.78					B0F2M1	68.19
B1F1M0	59.34					B1F1M0	3.64					B1F1M0	22.39					B1F1M0	64.65
B1F1M0	60.49					B1F1M0	3.51					B1F1M0	23.74					B1F1M0	66.28
B1F1M0	54.34					B1F1M0	3.34					B1F1M0	20.9					B1F1M0	63.28
B1F1M1	62.52					B1F1M1	3.87					B1F1M1	22.71					B1F1M1	66.957
B1F1M1	59.16					B1F1M1	3.27					B1F1M1	24.46					B1F1M1	68.43
B1F1M1	58.76					B1F1M1	3.45					B1F1M1	20.94					B1F1M1	65.18
B1F2M0	63.03					B1F2M0	3.13					B1F2M0	22.73					B1F2M0	67.19
B1F2M0	60.49					B1F2M0	3.62					B1F2M0	23.43					B1F2M0	66.84
B1F2M0	64.87					B1F2M0	3.78					B1F2M0	21.69					B1F2M0	65.34
B1F2M1	69.48					B1F2M1	4.05					B1F2M1	23.84					B1F2M1	69.84
B1F2M1	65.89					B1F2M1	3.45					B1F2M1	27.34					B1F2M1	70.46
B1F2M1	67.92					B1F2M1	3.76					B1F2M1	25.31					B1F2M1	71.26
B2F1M0	60.11					B2F1M0	3.26					B2F1M0	22.1					B2F1M0	65.537
B2F1M0	57.49					B2F1M0	3.74					B2F1M0	21.04					B2F1M0	67.35
B2F1M0	62.19					B2F1M0	2.94					B2F1M0	20.94					B2F1M0	64.08
B2F1M1	63.97					B2F1M1	3.57					B2F1M1	22.61					B2F1M1	64.967
B2F1M1	61.59					B2F1M1	3.57					B2F1M1	20.46					B2F1M1	65.5
B2F1M1	66.49					B2F1M1	3.8					B2F1M1	24.51					B2F1M1	64.07
B2F2M0	73.98					B2F2M0	3.5					B2F2M0	21.36					B2F2M0	63.053
B2F2M0	66.19					B2F2M0	4					B2F2M0	21.64					B2F2M0	64.28
B2F2M0	71.28					B2F2M0	3.93					B2F2M0	24.61					B2F2M0	71.49
B2F2M1	79.58					B2F2M1	3.59					B2F2M1	25.56					B2F2M1	71.64
B2F2M1	72.19					B2F2M1	4.08					B2F2M1	23.46					B2F2M1	70.64
B2F2M1	74.64					B2F2M1	4.11					B2F2M1	27.94					B2F2M1	72.18

## Sheet: pH &CEC
Treatment	pH	CEC
B0F1M0	6.57	23.16
B0F1M0	6.67	23
B0F1M0	6.47	23.26
B0F1M1	6.63	23.24
B0F1M1	6.72	23.07
B0F1M1	6.57	23.51
B0F2M0	6.62	23.28
B0F2M0	6.5	23.16
B0F2M0	6.7	23.4
B0F2M1	6.8	23.41
B0F2M1	6.97	23.35
B0F2M1	6.68	23.51
B1F1M0	6.94	24
B1F1M0	7.1	23.71
B1F1M0	6.89	23.5
B1F1M1	6.81	23.75
B1F1M1	6.92	23.65
B1F1M1	6.74	23.85
B1F2M0	6.83	23.58
B1F2M0	6.87	24.11
B1F2M0	6.79	23.7
B1F2M1	7	23.97
B1F2M1	7.05	24.13
B1F2M1	6.91	23.79
B2F1M0	7.19	25.01
B2F1M0	7.1	24.79
B2F1M0	7.32	24.91
B2F1M1	7.2	24.67
B2F1M1	7.32	24.97
B2F1M1	7.15	24.83
B2F2M0	7.15	24.67
B2F2M0	7.24	24
B2F2M0	7.01	25
B2F2M1	7.13	25.03
B2F2M1	7.06	25.25
B2F2M1	7.24	24.5

## Sheet: NPK in soil
	TN	AN	TP	AP	TK	AK
B0F1M0	0.85	58	0.58	33	17.5	400
B0F1M0	0.95	60	0.53	28	15.5	437
B0F1M0	0.8	55	0.61	38	15.7	484
B0F1M1	1.14	80	0.7	67	18.5	450
B0F1M1	1.01	85	0.72	63	17	574
B0F1M1	1.2	77	0.67	71	19.5	531
B0F2M0	0.97	105	0.61	43	19	570
B0F2M0	1.12	108	0.64	47	17.8	560
B0F2M0	0.86	102	0.59	39	17.8	580
B0F2M1	1.11	108	0.78	82	21	650
B0F2M1	1.1	105	0.8	88	20.1	674
B0F2M1	1.12	112	0.76	75	22.5	634
B1F1M0	1.55	102	0.62	43	16	800
B1F1M0	1.47	104	0.65	49	18.1	815
B1F1M0	1.62	116	0.59	35	17.4	784
B1F1M1	1.65	103	0.81	92	19.5	950
B1F1M1	1.8	110	0.76	100	20.6	974
B1F1M1	1.57	116	0.84	82	18.7	923
B1F2M0	1.6	109	0.65	57	18.5	900
B1F2M0	1.8	113	0.7	59	19.7	917
B1F2M0	1.42	115	0.6	51	17.8	885
B1F2M1	1.8	115	0.9	104	24	1100
B1F2M1	1.97	117	0.83	113	25.3	1111
B1F2M1	1.65	113	0.97	97	23.1	1084
B2F1M0	1.9	122	0.67	63	17	1250
B2F1M0	2.01	125	0.72	68	16.7	1124
B2F1M0	1.83	139	0.64	58	18.9	1348
B2F1M1	1.95	123	0.97	98	22.5	1500
B2F1M1	1.9	120	0.9	91	23.6	1549
B2F1M1	2	118	1.04	105	21.7	1476
B2F2M0	2.09	118	0.75	62	22	1600
B2F2M0	2.3	120	0.7	60	23.7	1627
B2F2M0	1.94	117	0.81	71	21.4	1569
B2F2M1	2.25	137	0.86	119	26.5	1750
B2F2M1	2.43	140	0.91	128	27	1783
B2F2M1	2.1	135	0.83	107	26	1700

## Sheet: SOM
	SOM
B0F1M0	0.58
B0F1M0	0.62
B0F1M0	0.54
B0F1M1	0.72
B0F1M1	0.68
B0F1M1	0.79
B0F2M0	0.58
B0F2M0	0.62
B0F2M0	0.55
B0F2M1	0.68
B0F2M1	0.76
B0F2M1	0.944
B1F1M0	1.09
B1F1M0	1.24
B1F1M0	1
B1F1M1	1.3
B1F1M1	1.34
B1F1M1	1.24
B1F2M0	1.12
B1F2M0	1.1
B1F2M0	1.19
B1F2M1	1.29
B1F2M1	1.34
B1F2M1	1.28
B2F1M0	1.41
B2F1M0	1.43
B2F1M0	1.38
B2F1M1	1.54
B2F1M1	1.5
B2F1M1	1.59
B2F2M0	1.47
B2F2M0	1.49
B2F2M0	1.49
B2F2M1	1.48
B2F2M1	1.53
B2F2M1	1.8

## Sheet: PLFA
	PLFA
B0F1M0	26
B0F1M0	29
B0F1M0	21
B0F1M1	34
B0F1M1	32
B0F1M1	36
B0F2M0	32
B0F2M0	28
B0F2M0	36
B0F2M1	31
B0F2M1	39
B0F2M1	43
B1F1M0	45
B1F1M0	44
B1F1M0	46
B1F1M1	70
B1F1M1	64
B1F1M1	66
B1F2M0	59
B1F2M0	57
B1F2M0	61
B1F2M1	68
B1F2M1	66
B1F2M1	70
B2F1M0	62
B2F1M0	59
B2F1M0	65
B2F1M1	70
B2F1M1	77
B2F1M1	83
B2F2M0	62
B2F2M0	61
B2F2M0	63
B2F2M1	73
B2F2M1	71
B2F2M1	75

## Sheet: PLFAS
	Eukaryotic						fungi						actinobacteria					gram-negative bacteria							gram-positive bacteria						protozoa
B0F1M0	9					B0F1M0	5					B0F1M0	1.6				B0F1M0	5.6						B0F1M0	12.3					B0F1M0	0.14
B0F1M0	9.5					B0F1M0	7.4					B0F1M0	1.48				B0F1M0	5.76						B0F1M0	11.6					B0F1M0	0.21
B0F1M0	10.7					B0F1M1	6.1					B0F1M1	1.5				B0F1M1	6.22						B0F1M1	17					B0F1M1	0.28
B0F1M1	9.5					B0F1M1	5					B0F1M1	1.71				B0F1M1	6.32						B0F1M1	15.8					B0F1M1	0.26
B0F1M1	11					B0F1M1	7.4					B0F1M1	2.2				B0F1M1	6.17						B0F1M1	16.2					B0F1M1	0.29
B0F1M1	13					B0F2M0	5					B0F2M0	1.68				B0F2M0	6						B0F2M0	10					B0F2M0	0.2
B0F2M0	10					B0F2M0	5.08					B0F2M0	1.16				B0F2M0	6.51						B0F2M0	11.3					B0F2M0	0.22
B0F2M0	12					B0F2M0	6.1					B0F2M0	1.75				B0F2M0	6.27						B0F2M0	12.4					B0F2M0	0.25
B0F2M0	10.2					B0F2M1	7.5					B0F2M1	1.8				B0F2M1	5.5						B0F2M1	12					B0F2M1	0.3
B0F2M1	10.2					B0F2M1	5.4					B0F2M1	1.91				B0F2M1	6.79						B0F2M1	13.5					B0F2M1	0.31
B0F2M1	11					B0F2M1	6.8					B0F2M1	1.69				B0F2M1	6.84						B0F2M1	11.7					B0F2M1	0.28
B0F2M1	12.4					B1F1M0	6.5					B1F1M0	2.2				B1F1M0	9						B1F1M0	11					B1F1M0	0.45
B1F1M0	16					B1F1M0	7.3					B1F1M0	2.16				B1F1M0	8.7						B1F1M0	11.6					B1F1M0	0.47
B1F1M0	17					B1F1M0	5.7					B1F1M0	2.22				B1F1M0	9.11						B1F1M0	9.8					B1F1M0	0.47
B1F1M0	13					B1F1M1	11					B1F1M1	2.7				B1F1M1	13.5						B1F1M1	21					B1F1M1	0.43
B1F1M1	22.5					B1F1M1	12.47					B1F1M1	2.59				B1F1M1	13.7						B1F1M1	19.7					B1F1M1	0.45
B1F1M1	19					B1F1M1	9.48					B1F1M1	2.76				B1F1M1	12.49						B1F1M1	21.6					B1F1M1	0.41
B1F1M1	21.4					B1F2M0	13					B1F2M0	2.5				B1F2M0	12.5						B1F2M0	19					B1F2M0	0.39
B1F2M0	21					B1F2M0	11.4					B1F2M0	2.37				B1F2M0	13.76						B1F2M0	21.6					B1F2M0	0.36
B1F2M0	23					B1F2M0	14.9					B1F2M0	2.61				B1F2M0	12.99						B1F2M0	19.1					B1F2M0	0.4
B1F2M0	19.5					B1F2M1	13					B1F2M1	3				B1F2M1	18						B1F2M1	27					B1F2M1	0.49
B1F2M1	21.4					B1F2M1	14.5					B1F2M1	3.21				B1F2M1	16.79						B1F2M1	24.6					B1F2M1	0.51
B1F2M1	25					B1F2M1	12.04					B1F2M1	2.94				B1F2M1	17.46						B1F2M1	26.1					B1F2M1	0.46
B1F2M1	26					B2F1M0	16					B2F1M0	3.06				B2F1M0	10						B2F1M0	22					B2F1M0	0.34
B2F1M0	20.5					B2F1M0	13.7					B2F1M0	3.3				B2F1M0	11.16						B2F1M0	20.6					B2F1M0	0.33
B2F1M0	19					B2F1M0	14.5					B2F1M0	3.16				B2F1M0	12.38						B2F1M0	23.4					B2F1M0	0.37
B2F1M0	22					B2F1M1	15					B2F1M1	3.5				B2F1M1	5						B2F1M1	11					B2F1M1	0.4
B2F1M1	25.7					B2F1M1	18.1					B2F1M1	3.42				B2F1M1	7.64						B2F1M1	15.8					B2F1M1	0.41
B2F1M1	26					B2F1M1	12.4					B2F1M1	3.68				B2F1M1	6.09						B2F1M1	17.9					B2F1M1	0.4
B2F1M1	24					B2F2M0	14					B2F2M0	3.25				B2F2M0	7.5						B2F2M0	18					B2F2M0	0.4
B2F2M0	23					B2F2M0	15					B2F2M0	3.23				B2F2M0	7.89						B2F2M0	16.4					B2F2M0	0.38
B2F2M0	24.5					B2F2M0	13.8					B2F2M0	3.72				B2F2M0	8.01						B2F2M0	18.6					B2F2M0	0.38
B2F2M0	20.6					B2F2M1	19					B2F2M1	4				B2F2M1	6.5						B2F2M1	17					B2F2M1	0.32
B2F2M1	26.7					B2F2M1	20.5					B2F2M1	4.12				B2F2M1	7.11						B2F2M1	17.4					B2F2M1	0.35
B2F2M1	27.4					B2F2M1	17.2					B2F2M1	3.84				B2F2M1	7.26						B2F2M1	19.5					B2F2M1	0.34
B2F2M1	23.7
